# Supplementary material for: Pharmacological Inhibition of the Asparaginyl Endopeptidase (AEP) in an Alzheimer’s Disease Model Improves the Survival and Efficacy of Transplanted Neural Stem Cells
Source: Int J Mol Sci. 2023 Apr 23;24(9):7739. doi: 10.3390/ijms24097739 (PMC10178525; doi:10.3390/ijms24097739)
Supplement: Supplementary file 1 [file ijms-24-07739-s001.zip]

Archive with 1 entries (1 files):
- ijms-2304932-supplementary.pdf
